# Supplementary material for: Interaction exposure effects of multiple disturbances: plant population resilience to ungulate grazing is reduced by creation of canopy gaps
Source: Sci Rep. 2020 Feb 4;10:1802. doi: 10.1038/s41598-020-58672-6 (PMC7000668; doi:10.1038/s41598-020-58672-6)
Supplement: Supplementary file 2 — Supplementary Dataset. [file 41598_2020_58672_MOESM2_ESM.xlsx]

## Sheet: Sheet1
Supplemental data. A list of plant species in seed bank and aboveground and the number of appearance quadrat Following columms shows Palatable species (1) or not (0), occurrence (1) or not (0) in Exclosure/Grazing plot
Scientific name	The number of appearance quadrat	Palatable	Exclosure plot	Grazing plot
(a)Seed bank
Ampelopsis glandulosa (Wall.) Momiy. var. heterophylla (Thunb.) Momiy.	1	1	1	0
Artemisia indica Willd. var. maximowiczii (Nakai) H. Hara	3	1	1	0
Asteraceae sp	12	0	1	1
Cardamine scutata Thunb. var. scutata	1	1	0	1
Centipeda minima (L.) A Braun et Asch.	9	0	1	1
Cercidiphyllum japonicum Siebold et Zucc. ex Hoffm. et Schult.	1	1	0	1
Cirsium vulgare (Savi) Ten.	1	0	1	0
Conyza canadensis (L.) Cronquist	3	1	1	1
Cynanchum caudatum (Miq.) Maxim. var. caudatum	1	0	1	0
Cyperaceae sp	1	0	1	0
Erigeron annuus (L.) Pers.	1	1	1	0
Hydrangea petiolaris Siebold et Zucc.	6	1	1	0
Hydrocotyle maritima Honda	5	0	0	1
Hypericum erectum Thunb. var. erectum	4	1	1	0
Ixeridium dentatum (Thunb.) Tzvelev subsp. dentatum	2	1	1	0
Mazus pumilus (Burm. f.) Steenis	5	0	1	1
Mosla scabra (Thunb.) C.Y.Wu et H.W.Li	2	0	1	0
Ostrya japonica Sarg.	24	1	1	1
Oxalis corniculata L. var. villosa (M. Bieb) Hohenacker	6	0	1	1
Oxalis dillenii Jacq.	4	0	1	0
Persicaria longiseta (Bruijn) Kitag.	2	1	1	0
Pilea pumila (L.) A. Gray	15	1	1	1
Poa annua L. var. annua	5	1	1	1
Potentilla fragarioides L. var. major Maxim.	4	0	1	0
Sagina japonica (Sw.) Ohwi	33	0	1	1
Senecio cannabifolius Less.	11	0	1	1
Stellaria neglecta Weihe	4	0	1	1
Stellaria uliginosa Murray var. undulata (Thunb.) Fenzl	5	0	1	1
Veronica arvensis L.	9	0	1	1
Violaceae spp	3	0	1	0
(b)Aboveground
Acer amoenum Carrière var. matsumurae (Koidz.) K.Ogata	1	1	0	1
Acer buergeriaum Miq.	1	0	1	0
Acer pictum Thunb.	13	1	1	1
Actinidia arguta (Siebold et Zucc.) Planch. ex Miq. var. arguta	5	1	1	1
Aralia elata (Miq.) Seem.	2	1	1	0
Arisaema japonicum Blume	7	1	1	1
Artemisia indica Willd. var. maximowiczii (Nakai) H. Hara	3	1	1	0
Asteraceae sp	2	0	1	1
Betula ermanii Cham. var. ermanii	2	1	1	1
Betula platyphylla Sukaczev var. japonica (Miq.) H.Hara	1	0	1	0
Cardamine leucantha (Tausch) O. E. Schulz var. leucantha	2	1	1	0
Celastrus orbiculatus Thunb. var. orbiculatus	2	1	1	0
Cephalotaxus harringtonia (Knight ex Forbes) K.Koch var. nana (Nakai) Rehder	3	1	1	0
Cercidiphyllum japonicum Siebold et Zucc. ex Hoffm. et Schult.	3	1	1	0
Chloranthus japonicus Siebold	8	0	1	1
Chloranthus serratus (Thunb.) Roem. et Schult.	20	0	1	1
Cirsium vulgare (Savi) Ten.	3	0	0	1
Clerodendrum trichotomum Thunb. var. trichotomum	6	1	1	1
Codonopsis lanceolata (Siebold et Zucc.) Trautv. var. lanceolata	2	0	1	0
Conyza canadensis (L.) Cronquist	4	1	1	1
Cornus controversa Hemsl. ex Prain var. controversa	3	1	1	0
Cynanchum caudatum (Miq.) Maxim. var. caudatum	9	0	1	1
Elatostema involucratum Franch. et Sav.	1	1	1	0
Elsholtzia ciliata (Thunb.) Hyl.	7	0	1	1
Erigeron annuus (L.) Pers.	2	1	1	0
Fraxinus mandshurica Rupr.	2	1	1	1
Galium japonicum Makino	2	1	1	0
Galium trifloriforme Kom.	4	0	1	1
Hydrocotyle maritima Honda	1	0	0	1
Hypericum erectum Thunb. var. erectum	3	1	1	0
Ixeridium dentatum (Thunb.) Tzvelev subsp. Dentatum	3	1	1	1
Kalopanax septemlobus (Thunb.) Koidz. var. septemlobus	3	1	1	1
Maackia amurensis Rupr. et Maxim.	6	1	1	1
Morus australis Poir.	7	1	1	1
Ophiopogon japonicus (Thunb.) Ker Gawl. var. japonicus	1	0	0	1
Ostrya japonica Sarg.	2	1	1	0
Oxalis corniculata L. var. villosa (M. Bieb) Hohenacker	2	0	1	0
Pachysandra terminalis Siebold et Zucc.	14	0	1	1
Padus ssiori (F. Schmidt) C. K. Schneid.	1	1	1	0
Petasites japonicus (Siebold et Zucc.) Maxim. subsp. giganteus (G. Nicholson) Kitam.	1	1	1	0
Phellodendron amurense Rupr. var. amurense	10	1	1	1
Poa annua L. var. annua	3	1	1	1
Pteridium aquilinum (L.) Kuhn subsp. japonicum (Nakai) Á. et D.Löve	1	0	0	1
Pueraria lobata (Willd.) Ohwi subsp. lobata	4	1	1	0
Sagina japonica (Sw.) Ohwi	2	0	0	1
Senecio cannabifolius Less.	18	0	1	1
Styrax obassia Siebold et Zucc.	3	1	1	1
Taraxacum officinale Weber ex F.H.Wigg.	3	0	1	1
Teucrium viscidum Blume var. miquelianum (Maxim.) H.Hara	2	0	0	1
Tilia japonica (Miq.) Simonk. var. japonica	2	1	1	0
Toxicodendron radicans Greene subsp. orientale	4	1	1	0
Toxicodendron trichocarpum (Miq.) Kuntze	2	1	0	1
Trifolium repens L.	1	1	1	0
Ulmus davidiana Planch. var. japonica (Rehder) Nakai	1	1	1	0
Urtica thunbergiana Siebold et Zucc.	14	0	1	1
Viola grypoceras A.Gray var. grypoceras	5	1	1	1
Violaceae sp	2	0	1	1
